# Supplementary material for: Strengthening D-A Push–Pull Interactions in BODIPY to Enhance Near-Infrared Absorption and Photothermal Conversion for Low-Intensity Photothermal Antitumor Therapy
Source: Molecules. 2026 Jun 26;31(13):2258. doi: 10.3390/molecules31132258 (PMC13363352; doi:10.3390/molecules31132258)
Supplement: Supplementary file 1 [file molecules-31-02258-s001.zip]

Archive with 1 entries (1 files):
- molecules-4347967-supplementary.pdf
